# Supplementary material for: RNA-Seq analysis and de novo transcriptome assembly of Cry toxin susceptible and tolerant Achaea janata larvae
Source: Sci Data. 2019 Aug 22;6:159. doi: 10.1038/s41597-019-0160-0 (PMC6706448; doi:10.1038/s41597-019-0160-0)
Supplement: Supplementary file 1 — Download metadata file [file 41597_2019_160_MOESM1_ESM.zip]

Archive with 3 entries (3 files):
- s_study_Dutta-Gupta.txt
- a_assay_Dutta-Gupta.txt
- i_Investigation.txt
