# Supplementary material for: RNA-Seq analysis and de novo transcriptome assembly of Cry toxin susceptible and tolerant Achaea janata larvae
Source: Sci Data. 2019 Aug 22;6:159. doi: 10.1038/s41597-019-0160-0 (PMC6706448; doi:10.1038/s41597-019-0160-0)
Supplement: Supplementary file 1 — Download metadata file [file 41597_2019_160_MOESM1_ESM.zip › s_study_Dutta-Gupta.txt]

Source Name	Material Type	Term Source REF	Term Accession Number	Characteristics[organism]	Term Source REF	Term Accession Number	Characteristics[organism part]	Term Source REF	Term Accession Number	Characteristics[development stage]	Term Source REF	Term Accession Number	Protocol REF	Sample Name	Material Type	Term Source REF	Term Accession Number	Factor Value[tolerance to Cry toxin]	Factor Value[exposure to Cry toxin]	Factor Value[exposure time]	Unit	Term Source REF	Term Accession Number	Factor Value[technical replicate]
Indian Institute of Oil Seed Research, Hyderabad, India	third instar larva	IDOMAL	IDOMAL:0000658	Achaea janata	NCBITAXON	NCBITaxon:378752	midgut	UBERON	UBERON:0001045	instar larval stage	UBERON	UBERON:0004730	Toxin administration and sample preparation	Toxin_tolerant_replicate	total RNA	EFO	EFO:0004964	cry toxin tolerant	toxin exposed	0	hour	UO	UO:0000032	technical replicate
Indian Institute of Oil Seed Research, Hyderabad, India	third instar larva	IDOMAL	IDOMAL:0000658	Achaea janata	NCBITAXON	NCBITaxon:378752	midgut	UBERON	UBERON:0001045	instar larval stage	UBERON	UBERON:0004730	Toxin administration and sample preparation	Toxin_tolerant_24h_exposed_replicate	total RNA	EFO	EFO:0004964	cry toxin tolerant	toxin exposed	24	hour	UO	UO:0000032	technical replicate
Indian Institute of Oil Seed Research, Hyderabad, India	third instar larva	IDOMAL	IDOMAL:0000658	Achaea janata	NCBITAXON	NCBITaxon:378752	midgut	UBERON	UBERON:0001045	instar larval stage	UBERON	UBERON:0004730	Toxin administration and sample preparation	Toxin_tolerant	total RNA	EFO	EFO:0004964	cry toxin tolerant	toxin exposed	0	hour	UO	UO:0000032
Indian Institute of Oil Seed Research, Hyderabad, India	third instar larva	IDOMAL	IDOMAL:0000658	Achaea janata	NCBITAXON	NCBITaxon:378752	midgut	UBERON	UBERON:0001045	instar larval stage	UBERON	UBERON:0004730	Toxin administration and sample preparation	Toxin_tolerant_24h_exposed	total RNA	EFO	EFO:0004964	cry toxin tolerant	toxin exposed	24	hour	UO	UO:0000032
Indian Institute of Oil Seed Research, Hyderabad, India	third instar larva	IDOMAL	IDOMAL:0000658	Achaea janata	NCBITAXON	NCBITaxon:378752	midgut	UBERON	UBERON:0001045	instar larval stage	UBERON	UBERON:0004730	Toxin administration and sample preparation	Toxin_exposed_36h_replicate	total RNA	EFO	EFO:0004964		toxin exposed	36	hour	UO	UO:0000032	technical replicate
Indian Institute of Oil Seed Research, Hyderabad, India	third instar larva	IDOMAL	IDOMAL:0000658	Achaea janata	NCBITAXON	NCBITaxon:378752	midgut	UBERON	UBERON:0001045	instar larval stage	UBERON	UBERON:0004730	Toxin administration and sample preparation	Toxin_exposed_48h_replicate	total RNA	EFO	EFO:0004964		toxin exposed	48	hour	UO	UO:0000032	technical replicate
Indian Institute of Oil Seed Research, Hyderabad, India	third instar larva	IDOMAL	IDOMAL:0000658	Achaea janata	NCBITAXON	NCBITaxon:378752	midgut	UBERON	UBERON:0001045	instar larval stage	UBERON	UBERON:0004730	Toxin administration and sample preparation	Toxin_exposed_12h_replicate	total RNA	EFO	EFO:0004964		toxin exposed	12	hour	UO	UO:0000032	technical replicate
Indian Institute of Oil Seed Research, Hyderabad, India	third instar larva	IDOMAL	IDOMAL:0000658	Achaea janata	NCBITAXON	NCBITaxon:378752	midgut	UBERON	UBERON:0001045	instar larval stage	UBERON	UBERON:0004730	Toxin administration and sample preparation	Toxin_exposed_24h_replicate	total RNA	EFO	EFO:0004964		toxin exposed	24	hour	UO	UO:0000032	technical replicate
Indian Institute of Oil Seed Research, Hyderabad, India	third instar larva	IDOMAL	IDOMAL:0000658	Achaea janata	NCBITAXON	NCBITaxon:378752	midgut	UBERON	UBERON:0001045	instar larval stage	UBERON	UBERON:0004730	Toxin administration and sample preparation	Control_24h_replicate	total RNA	EFO	EFO:0004964		control for toxin exposure	24	hour	UO	UO:0000032	technical replicate
Indian Institute of Oil Seed Research, Hyderabad, India	third instar larva	IDOMAL	IDOMAL:0000658	Achaea janata	NCBITAXON	NCBITaxon:378752	midgut	UBERON	UBERON:0001045	instar larval stage	UBERON	UBERON:0004730	Toxin administration and sample preparation	Control_12h_replicate	total RNA	EFO	EFO:0004964		control for toxin exposure	12	hour	UO	UO:0000032	technical replicate
Indian Institute of Oil Seed Research, Hyderabad, India	third instar larva	IDOMAL	IDOMAL:0000658	Achaea janata	NCBITAXON	NCBITaxon:378752	midgut	UBERON	UBERON:0001045	instar larval stage	UBERON	UBERON:0004730	Toxin administration and sample preparation	Control_36h_replicate	total RNA	EFO	EFO:0004964		control for toxin exposure	36	hour	UO	UO:0000032	technical replicate
Indian Institute of Oil Seed Research, Hyderabad, India	third instar larva	IDOMAL	IDOMAL:0000658	Achaea janata	NCBITAXON	NCBITaxon:378752	midgut	UBERON	UBERON:0001045	instar larval stage	UBERON	UBERON:0004730	Toxin administration and sample preparation	Toxin_exposed_36h	total RNA	EFO	EFO:0004964		toxin exposed	36	hour	UO	UO:0000032
Indian Institute of Oil Seed Research, Hyderabad, India	third instar larva	IDOMAL	IDOMAL:0000658	Achaea janata	NCBITAXON	NCBITaxon:378752	midgut	UBERON	UBERON:0001045	instar larval stage	UBERON	UBERON:0004730	Toxin administration and sample preparation	Toxin_exposed_48h	total RNA	EFO	EFO:0004964		toxin exposed	48	hour	UO	UO:0000032
Indian Institute of Oil Seed Research, Hyderabad, India	third instar larva	IDOMAL	IDOMAL:0000658	Achaea janata	NCBITAXON	NCBITaxon:378752	midgut	UBERON	UBERON:0001045	instar larval stage	UBERON	UBERON:0004730	Toxin administration and sample preparation	Starved_36h	total RNA	EFO	EFO:0004964		control for starvation	36	hour	UO	UO:0000032
Indian Institute of Oil Seed Research, Hyderabad, India	third instar larva	IDOMAL	IDOMAL:0000658	Achaea janata	NCBITAXON	NCBITaxon:378752	midgut	UBERON	UBERON:0001045	instar larval stage	UBERON	UBERON:0004730	Toxin administration and sample preparation	Starved_48h	total RNA	EFO	EFO:0004964		control for starvation	48	hour	UO	UO:0000032
Indian Institute of Oil Seed Research, Hyderabad, India	third instar larva	IDOMAL	IDOMAL:0000658	Achaea janata	NCBITAXON	NCBITaxon:378752	midgut	UBERON	UBERON:0001045	instar larval stage	UBERON	UBERON:0004730	Toxin administration and sample preparation	Starved_12h_replicate	total RNA	EFO	EFO:0004964		control for starvation	12	hour	UO	UO:0000032	technical replicate
Indian Institute of Oil Seed Research, Hyderabad, India	third instar larva	IDOMAL	IDOMAL:0000658	Achaea janata	NCBITAXON	NCBITaxon:378752	midgut	UBERON	UBERON:0001045	instar larval stage	UBERON	UBERON:0004730	Toxin administration and sample preparation	Starved_24h_replicate	total RNA	EFO	EFO:0004964		control for starvation	24	hour	UO	UO:0000032	technical replicate
Indian Institute of Oil Seed Research, Hyderabad, India	third instar larva	IDOMAL	IDOMAL:0000658	Achaea janata	NCBITAXON	NCBITaxon:378752	midgut	UBERON	UBERON:0001045	instar larval stage	UBERON	UBERON:0004730	Toxin administration and sample preparation	Starved_36h_replicate	total RNA	EFO	EFO:0004964		control for starvation	36	hour	UO	UO:0000032	technical replicate
Indian Institute of Oil Seed Research, Hyderabad, India	third instar larva	IDOMAL	IDOMAL:0000658	Achaea janata	NCBITAXON	NCBITaxon:378752	midgut	UBERON	UBERON:0001045	instar larval stage	UBERON	UBERON:0004730	Toxin administration and sample preparation	Starved_48h_replicate	total RNA	EFO	EFO:0004964		control for starvation	48	hour	UO	UO:0000032	technical replicate
Indian Institute of Oil Seed Research, Hyderabad, India	third instar larva	IDOMAL	IDOMAL:0000658	Achaea janata	NCBITAXON	NCBITaxon:378752	midgut	UBERON	UBERON:0001045	instar larval stage	UBERON	UBERON:0004730	Toxin administration and sample preparation	Toxin_exposed_12h	total RNA	EFO	EFO:0004964		toxin exposed	12	hour	UO	UO:0000032
Indian Institute of Oil Seed Research, Hyderabad, India	third instar larva	IDOMAL	IDOMAL:0000658	Achaea janata	NCBITAXON	NCBITaxon:378752	midgut	UBERON	UBERON:0001045	instar larval stage	UBERON	UBERON:0004730	Toxin administration and sample preparation	Toxin_exposed_24h	total RNA	EFO	EFO:0004964		toxin exposed	24	hour	UO	UO:0000032
Indian Institute of Oil Seed Research, Hyderabad, India	third instar larva	IDOMAL	IDOMAL:0000658	Achaea janata	NCBITAXON	NCBITaxon:378752	midgut	UBERON	UBERON:0001045	instar larval stage	UBERON	UBERON:0004730	Toxin administration and sample preparation	Starved_12h	total RNA	EFO	EFO:0004964		control for starvation	12	hour	UO	UO:0000032
Indian Institute of Oil Seed Research, Hyderabad, India	third instar larva	IDOMAL	IDOMAL:0000658	Achaea janata	NCBITAXON	NCBITaxon:378752	midgut	UBERON	UBERON:0001045	instar larval stage	UBERON	UBERON:0004730	Toxin administration and sample preparation	Starved_24h	total RNA	EFO	EFO:0004964		control for starvation	24	hour	UO	UO:0000032
Indian Institute of Oil Seed Research, Hyderabad, India	third instar larva	IDOMAL	IDOMAL:0000658	Achaea janata	NCBITAXON	NCBITaxon:378752	midgut	UBERON	UBERON:0001045	instar larval stage	UBERON	UBERON:0004730	Toxin administration and sample preparation	Control_36h	total RNA	EFO	EFO:0004964		control for toxin exposure	36	hour	UO	UO:0000032
Indian Institute of Oil Seed Research, Hyderabad, India	third instar larva	IDOMAL	IDOMAL:0000658	Achaea janata	NCBITAXON	NCBITaxon:378752	midgut	UBERON	UBERON:0001045	instar larval stage	UBERON	UBERON:0004730	Toxin administration and sample preparation	Control_48h	total RNA	EFO	EFO:0004964		control for toxin exposure	48	hour	UO	UO:0000032
Indian Institute of Oil Seed Research, Hyderabad, India	third instar larva	IDOMAL	IDOMAL:0000658	Achaea janata	NCBITAXON	NCBITaxon:378752	midgut	UBERON	UBERON:0001045	instar larval stage	UBERON	UBERON:0004730	Toxin administration and sample preparation	Control_12h	total RNA	EFO	EFO:0004964		control for toxin exposure	12	hour	UO	UO:0000032
Indian Institute of Oil Seed Research, Hyderabad, India	third instar larva	IDOMAL	IDOMAL:0000658	Achaea janata	NCBITAXON	NCBITaxon:378752	midgut	UBERON	UBERON:0001045	instar larval stage	UBERON	UBERON:0004730	Toxin administration and sample preparation	Control_24h	total RNA	EFO	EFO:0004964		control for toxin exposure	24	hour	UO	UO:0000032
Indian Institute of Oil Seed Research, Hyderabad, India	third instar larva	IDOMAL	IDOMAL:0000658	Achaea janata	NCBITAXON	NCBITaxon:378752	midgut	UBERON	UBERON:0001045	instar larval stage	UBERON	UBERON:0004730	Toxin administration and sample preparation	Control_48h_replicate	total RNA	EFO	EFO:0004964		control for toxin exposure	48	hour	UO	UO:0000032	technical replicate
