# Supplementary material for: RNA-Seq analysis and de novo transcriptome assembly of Cry toxin susceptible and tolerant Achaea janata larvae
Source: Sci Data. 2019 Aug 22;6:159. doi: 10.1038/s41597-019-0160-0 (PMC6706448; doi:10.1038/s41597-019-0160-0)
Supplement: Supplementary file 1 — Download metadata file [file 41597_2019_160_MOESM1_ESM.zip › a_assay_Dutta-Gupta.txt]

Sample Name	Protocol REF	Protocol REF	Parameter Value[instrument]	Parameter Value[manufacturer]	Assay Name	Raw Data File	Comment[Data Repository]	Comment[Data Record Accession]	Comment[Data Record URI]	Protocol REF	Derived Data File	Comment[Data Repository]	Comment[Data Record Accession]	Comment[Data Record URI]	Factor Value[tolerance to Cry toxin]	Factor Value[exposure to Cry toxin]	Factor Value[exposure time]	Unit	Term Source REF	Term Accession Number	Factor Value[technical replicate]
Toxin_tolerant_replicate	Library preparation	Quality assessment prior to cluster generation and sequencing	Illumina HiSeq 2500	Illumina	A.janata_Toxin_tolerant_replicate	SRX5416763	NCBI Sequence Read Archive	SRP186750	http://identifiers.org/ncbi/insdc.sra:SRP186750	Sequence analysis	GHGZ01000000	GenBank	GHGZ01000000	https://identifiers.org/ncbi/insdc:GHGZ00000000.1	cry toxin tolerant	toxin exposed	0	hour	UO	UO:0000032	technical replicate
Toxin_tolerant_24h_exposed_replicate	Library preparation	Quality assessment prior to cluster generation and sequencing	Illumina HiSeq 2500	Illumina	A.janata_Toxin_tolerant_24h_exposed_replicate	SRX5416762	NCBI Sequence Read Archive	SRP186750	http://identifiers.org/ncbi/insdc.sra:SRP186750	Sequence analysis	GHGZ01000000	GenBank	GHGZ01000000	https://identifiers.org/ncbi/insdc:GHGZ00000000.1	cry toxin tolerant	toxin exposed	24	hour	UO	UO:0000032	technical replicate
Toxin_tolerant	Library preparation	Quality assessment prior to cluster generation and sequencing	Illumina HiSeq 2500	Illumina	A.janata_Toxin_tolerant	SRX5416761	NCBI Sequence Read Archive	SRP186750	http://identifiers.org/ncbi/insdc.sra:SRP186750	Sequence analysis	GHGZ01000000	GenBank	GHGZ01000000	https://identifiers.org/ncbi/insdc:GHGZ00000000.1	cry toxin tolerant	toxin exposed	0	hour	UO	UO:0000032
Toxin_tolerant_24h_exposed	Library preparation	Quality assessment prior to cluster generation and sequencing	Illumina HiSeq 2500	Illumina	A.janata_Toxin_tolerant_24h_exposed	SRX5416760	NCBI Sequence Read Archive	SRP186750	http://identifiers.org/ncbi/insdc.sra:SRP186750	Sequence analysis	GHGZ01000000	GenBank	GHGZ01000000	https://identifiers.org/ncbi/insdc:GHGZ00000000.1	cry toxin tolerant	toxin exposed	24	hour	UO	UO:0000032
Toxin_exposed_36h_replicate	Library preparation	Quality assessment prior to cluster generation and sequencing	Illumina HiSeq 2500	Illumina	A.janata_Toxin_exposed_replicate_36h	SRX5416759	NCBI Sequence Read Archive	SRP186750	http://identifiers.org/ncbi/insdc.sra:SRP186750	Sequence analysis	GHGZ01000000	GenBank	GHGZ01000000	https://identifiers.org/ncbi/insdc:GHGZ00000000.1		toxin exposed	36	hour	UO	UO:0000032	technical replicate
Toxin_exposed_48h_replicate	Library preparation	Quality assessment prior to cluster generation and sequencing	Illumina HiSeq 2500	Illumina	A.janata_Toxin_exposed_replicate_48h	SRX5416758	NCBI Sequence Read Archive	SRP186750	http://identifiers.org/ncbi/insdc.sra:SRP186750	Sequence analysis	GHGZ01000000	GenBank	GHGZ01000000	https://identifiers.org/ncbi/insdc:GHGZ00000000.1		toxin exposed	48	hour	UO	UO:0000032	technical replicate
Toxin_exposed_12h_replicate	Library preparation	Quality assessment prior to cluster generation and sequencing	Illumina HiSeq 2500	Illumina	A.janata_Toxin_exposed_replicate_12h	SRX5416757	NCBI Sequence Read Archive	SRP186750	http://identifiers.org/ncbi/insdc.sra:SRP186750	Sequence analysis	GHGZ01000000	GenBank	GHGZ01000000	https://identifiers.org/ncbi/insdc:GHGZ00000000.1		toxin exposed	12	hour	UO	UO:0000032	technical replicate
Toxin_exposed_24h_replicate	Library preparation	Quality assessment prior to cluster generation and sequencing	Illumina HiSeq 2500	Illumina	A.janata_Toxin_exposed_replicate_24h	SRX5416756	NCBI Sequence Read Archive	SRP186750	http://identifiers.org/ncbi/insdc.sra:SRP186750	Sequence analysis	GHGZ01000000	GenBank	GHGZ01000000	https://identifiers.org/ncbi/insdc:GHGZ00000000.1		toxin exposed	24	hour	UO	UO:0000032	technical replicate
Control_24h_replicate	Library preparation	Quality assessment prior to cluster generation and sequencing	Illumina HiSeq 2500	Illumina	A.janata_Control_replicate_24h	SRX5416755	NCBI Sequence Read Archive	SRP186750	http://identifiers.org/ncbi/insdc.sra:SRP186750	Sequence analysis	GHGZ01000000	GenBank	GHGZ01000000	https://identifiers.org/ncbi/insdc:GHGZ00000000.1		control for toxin exposure	24	hour	UO	UO:0000032	technical replicate
Control_12h_replicate	Library preparation	Quality assessment prior to cluster generation and sequencing	Illumina HiSeq 2500	Illumina	A.janata_Control_replicate_12h	SRX5416754	NCBI Sequence Read Archive	SRP186750	http://identifiers.org/ncbi/insdc.sra:SRP186750	Sequence analysis	GHGZ01000000	GenBank	GHGZ01000000	https://identifiers.org/ncbi/insdc:GHGZ00000000.1		control for toxin exposure	12	hour	UO	UO:0000032	technical replicate
Control_36h_replicate	Library preparation	Quality assessment prior to cluster generation and sequencing	Illumina HiSeq 2500	Illumina	A.janata_Control_replicate_36h	SRX5416752	NCBI Sequence Read Archive	SRP186750	http://identifiers.org/ncbi/insdc.sra:SRP186750	Sequence analysis	GHGZ01000000	GenBank	GHGZ01000000	https://identifiers.org/ncbi/insdc:GHGZ00000000.1		control for toxin exposure	36	hour	UO	UO:0000032	technical replicate
Toxin_exposed_36h	Library preparation	Quality assessment prior to cluster generation and sequencing	Illumina HiSeq 2500	Illumina	A.janata_Toxin_exposed_36h	SRX5416736	NCBI Sequence Read Archive	SRP186750	http://identifiers.org/ncbi/insdc.sra:SRP186750	Sequence analysis	GHGZ01000000	GenBank	GHGZ01000000	https://identifiers.org/ncbi/insdc:GHGZ00000000.1		toxin exposed	36	hour	UO	UO:0000032
Toxin_exposed_48h	Library preparation	Quality assessment prior to cluster generation and sequencing	Illumina HiSeq 2500	Illumina	A.janata_Toxin_exposed_48h	SRX5416737	NCBI Sequence Read Archive	SRP186750	http://identifiers.org/ncbi/insdc.sra:SRP186750	Sequence analysis	GHGZ01000000	GenBank	GHGZ01000000	https://identifiers.org/ncbi/insdc:GHGZ00000000.1		toxin exposed	48	hour	UO	UO:0000032
Starved_36h	Library preparation	Quality assessment prior to cluster generation and sequencing	Illumina HiSeq 2500	Illumina	A.janata_Starved_36h	SRX5416738	NCBI Sequence Read Archive	SRP186750	http://identifiers.org/ncbi/insdc.sra:SRP186750	Sequence analysis	GHGZ01000000	GenBank	GHGZ01000000	https://identifiers.org/ncbi/insdc:GHGZ00000000.1		control for starvation	36	hour	UO	UO:0000032
Starved_48h	Library preparation	Quality assessment prior to cluster generation and sequencing	Illumina HiSeq 2500	Illumina	A.janata_Starved_48h	SRX5416739	NCBI Sequence Read Archive	SRP186750	http://identifiers.org/ncbi/insdc.sra:SRP186750	Sequence analysis	GHGZ01000000	GenBank	GHGZ01000000	https://identifiers.org/ncbi/insdc:GHGZ00000000.1		control for starvation	48	hour	UO	UO:0000032
Starved_12h_replicate	Library preparation	Quality assessment prior to cluster generation and sequencing	Illumina HiSeq 2500	Illumina	A.janata_Starved_replicate_12h	SRX5416740	NCBI Sequence Read Archive	SRP186750	http://identifiers.org/ncbi/insdc.sra:SRP186750	Sequence analysis	GHGZ01000000	GenBank	GHGZ01000000	https://identifiers.org/ncbi/insdc:GHGZ00000000.1		control for starvation	12	hour	UO	UO:0000032	technical replicate
Starved_24h_replicate	Library preparation	Quality assessment prior to cluster generation and sequencing	Illumina HiSeq 2500	Illumina	A.janata_Starved_replicate_24h	SRX5416741	NCBI Sequence Read Archive	SRP186750	http://identifiers.org/ncbi/insdc.sra:SRP186750	Sequence analysis	GHGZ01000000	GenBank	GHGZ01000000	https://identifiers.org/ncbi/insdc:GHGZ00000000.1		control for starvation	24	hour	UO	UO:0000032	technical replicate
Starved_36h_replicate	Library preparation	Quality assessment prior to cluster generation and sequencing	Illumina HiSeq 2500	Illumina	A.janata_Starved_replicate_36h	SRX5416742	NCBI Sequence Read Archive	SRP186750	http://identifiers.org/ncbi/insdc.sra:SRP186750	Sequence analysis	GHGZ01000000	GenBank	GHGZ01000000	https://identifiers.org/ncbi/insdc:GHGZ00000000.1		control for starvation	36	hour	UO	UO:0000032	technical replicate
Starved_48h_replicate	Library preparation	Quality assessment prior to cluster generation and sequencing	Illumina HiSeq 2500	Illumina	A.janata_Starved_replicate_48h	SRX5416743	NCBI Sequence Read Archive	SRP186750	http://identifiers.org/ncbi/insdc.sra:SRP186750	Sequence analysis	GHGZ01000000	GenBank	GHGZ01000000	https://identifiers.org/ncbi/insdc:GHGZ00000000.1		control for starvation	48	hour	UO	UO:0000032	technical replicate
Toxin_exposed_12h	Library preparation	Quality assessment prior to cluster generation and sequencing	Illumina HiSeq 2500	Illumina	A.janata_Toxin_exposed_12h	SRX5416744	NCBI Sequence Read Archive	SRP186750	http://identifiers.org/ncbi/insdc.sra:SRP186750	Sequence analysis	GHGZ01000000	GenBank	GHGZ01000000	https://identifiers.org/ncbi/insdc:GHGZ00000000.1		toxin exposed	12	hour	UO	UO:0000032
Toxin_exposed_24h	Library preparation	Quality assessment prior to cluster generation and sequencing	Illumina HiSeq 2500	Illumina	A.janata_Toxin_exposed_24h	SRX5416745	NCBI Sequence Read Archive	SRP186750	http://identifiers.org/ncbi/insdc.sra:SRP186750	Sequence analysis	GHGZ01000000	GenBank	GHGZ01000000	https://identifiers.org/ncbi/insdc:GHGZ00000000.1		toxin exposed	24	hour	UO	UO:0000032
Starved_12h	Library preparation	Quality assessment prior to cluster generation and sequencing	Illumina HiSeq 2500	Illumina	A.janata_Starved_12h	SRX5416746	NCBI Sequence Read Archive	SRP186750	http://identifiers.org/ncbi/insdc.sra:SRP186750	Sequence analysis	GHGZ01000000	GenBank	GHGZ01000000	https://identifiers.org/ncbi/insdc:GHGZ00000000.1		control for starvation	12	hour	UO	UO:0000032
Starved_24h	Library preparation	Quality assessment prior to cluster generation and sequencing	Illumina HiSeq 2500	Illumina	A.janata_Starved_24h	SRX5416747	NCBI Sequence Read Archive	SRP186750	http://identifiers.org/ncbi/insdc.sra:SRP186750	Sequence analysis	GHGZ01000000	GenBank	GHGZ01000000	https://identifiers.org/ncbi/insdc:GHGZ00000000.1		control for starvation	24	hour	UO	UO:0000032
Control_36h	Library preparation	Quality assessment prior to cluster generation and sequencing	Illumina HiSeq 2500	Illumina	A.janata_Control_36h	SRX5416748	NCBI Sequence Read Archive	SRP186750	http://identifiers.org/ncbi/insdc.sra:SRP186750	Sequence analysis	GHGZ01000000	GenBank	GHGZ01000000	https://identifiers.org/ncbi/insdc:GHGZ00000000.1		control for toxin exposure	36	hour	UO	UO:0000032
Control_48h	Library preparation	Quality assessment prior to cluster generation and sequencing	Illumina HiSeq 2500	Illumina	A.janata_Control_48h	SRX5416749	NCBI Sequence Read Archive	SRP186750	http://identifiers.org/ncbi/insdc.sra:SRP186750	Sequence analysis	GHGZ01000000	GenBank	GHGZ01000000	https://identifiers.org/ncbi/insdc:GHGZ00000000.1		control for toxin exposure	48	hour	UO	UO:0000032
Control_12h	Library preparation	Quality assessment prior to cluster generation and sequencing	Illumina HiSeq 2500	Illumina	A.janata_Control_12h	SRX5416750	NCBI Sequence Read Archive	SRP186750	http://identifiers.org/ncbi/insdc.sra:SRP186750	Sequence analysis	GHGZ01000000	GenBank	GHGZ01000000	https://identifiers.org/ncbi/insdc:GHGZ00000000.1		control for toxin exposure	12	hour	UO	UO:0000032
Control_24h	Library preparation	Quality assessment prior to cluster generation and sequencing	Illumina HiSeq 2500	Illumina	A.janata_Control_24h	SRX5416751	NCBI Sequence Read Archive	SRP186750	http://identifiers.org/ncbi/insdc.sra:SRP186750	Sequence analysis	GHGZ01000000	GenBank	GHGZ01000000	https://identifiers.org/ncbi/insdc:GHGZ00000000.1		control for toxin exposure	24	hour	UO	UO:0000032
Control_48h_replicate	Library preparation	Quality assessment prior to cluster generation and sequencing	Illumina HiSeq 2500	Illumina	A.janata_Control_replicate_48h	SRX5416753	NCBI Sequence Read Archive	SRP186750	http://identifiers.org/ncbi/insdc.sra:SRP186750	Sequence analysis	GHGZ01000000	GenBank	GHGZ01000000	https://identifiers.org/ncbi/insdc:GHGZ00000000.1		control for toxin exposure	48	hour	UO	UO:0000032	technical replicate
