# Supplementary material for: RNA-Seq analysis and de novo transcriptome assembly of Cry toxin susceptible and tolerant Achaea janata larvae
Source: Sci Data. 2019 Aug 22;6:159. doi: 10.1038/s41597-019-0160-0 (PMC6706448; doi:10.1038/s41597-019-0160-0)
Supplement: Supplementary file 1 — Download metadata file [file 41597_2019_160_MOESM1_ESM.zip › i_Investigation.txt]

# Investigation File generated for Scientific Data with Investigation File Authoring Tool version 0.1.0 on 02/08/2019 - This metadata file is CC0
ONTOLOGY SOURCE REFERENCE
Term Source Name	IDOMAL	NCBITAXON	UBERON	UO	OBI	IDO	ERO	EFO
Term Source File	http://data.bioontology.org/ontologies/IDOMAL	http://data.bioontology.org/ontologies/NCBITAXON	http://data.bioontology.org/ontologies/UBERON	http://data.bioontology.org/ontologies/UO	http://data.bioontology.org/ontologies/OBI	http://data.bioontology.org/ontologies/IDO	http://data.bioontology.org/ontologies/ERO	http://data.bioontology.org/ontologies/EFO
Term Source Version	1.3.2	2016AB	releases/2014-06-15	unknown	2014-08-18	2017-11-03	2013-08-02	3.8.0
Term Source Description	Malaria Ontology	National Center for Biotechnology Information (NCBI) Organismal Classification	Uber Anatomy Ontology	Units of Measurement Ontology	Ontology for Biomedical Investigations	Infectious Disease Ontology	Eagle-I Research Resource Ontology	Experimental Factor Ontology
INVESTIGATION
Investigation Identifier
Investigation Title
Investigation Description
Investigation Submission Date
Investigation Public Release Date
INVESTIGATION PUBLICATIONS
Investigation PubMed ID
Investigation Publication DOI
Investigation Publication Author List
Investigation Publication Title
Investigation Publication Status
Investigation Publication Status Term Accession Number
Investigation Publication Status Term Source REF
INVESTIGATION CONTACTS
Investigation Person Last Name
Investigation Person Mid Initials
Investigation Person First Name
Investigation Person Address
Investigation Person Phone
Investigation Person Fax
Investigation Person Email
Investigation Person Affiliation
Investigation Person Roles
Investigation Person Roles Term Accession Number
Investigation Person Roles Term Source REF
STUDY
Study Identifier	10.1038/s41597-019-0160-0
Study Title	RNA-Seq analysis and de novo transcriptome assembly of Cry toxin susceptible and tolerant Achaea janata larvae
Study Submission Date	28/03/2019
Study Public Release Date	02/09/2019
Study Description	https://www.nature.com/articles/s41597-019-0160-0
Study File Name	s_study_Dutta-Gupta.txt
Comment[Subject Keywords]	""
Comment[Manuscript Licence]	CC BY-4.0
Comment[Experimental Metadata Licence]	CC0
Comment[Supplementary Information File Name]
Comment[Supplementary Information File Type]
Comment[Supplementary Information File URL]
Comment[Data Repository]	NCBI Sequence Read Archive;GenBank
Comment[Data Record Accession]	SRP186750;GHGZ01000000
Comment[Data Record URI]	http://identifiers.org/ncbi/insdc.sra:SRP186750;https://identifiers.org/ncbi/insdc:GHGZ00000000.1
STUDY DESIGN DESCRIPTORS
Study Design Type	parallel group design	transcription profiling by high throughput sequencing design
Study Design Type Term Accession Number	OBI:0500006	OBI:0001239
Study Design Type Term Source REF	OBI	OBI
STUDY PUBLICATIONS
Study PubMed ID
Study Publication DOI
Study Publication Author List
Study Publication Title
Study Publication Status
Study Publication Status Term Accession Number
Study Publication Status Term Source REF
STUDY FACTORS
Study Factor Name	tolerance to Cry toxin	exposure to Cry toxin	exposure time	technical replicate
Study Factor Type	toxin disposition	toxin exposure	temporal_interval	technical replicate
Study Factor Type Term Accession Number	IDO:0000426	""	http://www.ifomis.org/bfo/1.1/span#TemporalInterval	http://www.ebi.ac.uk/efo/EFO_0002090
Study Factor Type Term Source REF	IDO	""	ERO	EFO
STUDY ASSAYS
Study Assay Measurement Type	transcription profiling assay
Study Assay Measurement Type Term Accession Number	OBI:0000424
Study Assay Measurement Type Term Source REF	OBI
Study Assay Technology Type	RNA sequencing
Study Assay Technology Type Term Accession Number	ERO:0001658
Study Assay Technology Type Term Source REF	ERO
Study Assay Technology Platform	""
Study Assay File Name	a_assay_Dutta-Gupta.txt
STUDY PROTOCOLS
Study Protocol Name	Toxin administration and sample preparation	Library preparation	Quality assessment prior to cluster generation and sequencing	Sequence analysis
Study Protocol Type	sample preparation for sequencing assay	library preparation	RNA sequencing assay	assembly
Study Protocol Type Term Accession Number	OBI:0001902	OBI:0000711	OBI:0001177	SO:0001248
Study Protocol Type Term Source REF	OBI	OBI	OBI	OBI
Study Protocol Description				
Study Protocol URI	""	""	""	""
Study Protocol Version				
Study Protocol Parameters Name	""	""	instrument; manufacturer	""
Study Protocol Parameters Name Term Accession Number	""	""	""	""
Study Protocol Parameters Name Term Source REF	""	""	""	""
Study Protocol Components Name	""	""	""	""
Study Protocol Components Type	""	""	""	""
Study Protocol Components Type Term Accession Number	""	""	""	""
Study Protocol Components Type Term Source REF	""	""	""	""
STUDY CONTACTS
Study Person Last Name	Dhania	Chauhan	Chaitanya	Dutta-Gupta
Study Person First Name	Narender K.	Vinod K.	R. K.	Aparna
Study Person Mid Initials
Study Person Email	""	""	chaitanyark@cup.ac.in	aparnaduttagupta@gmail.com
Study Person Phone
Study Person Fax
Study Person Address
Study Person Affiliation	Department of Animal Biology, School of Life Sciences, University of Hyderabad, Hyderabad, 500046, India	Department of Animal Biology, School of Life Sciences, University of Hyderabad, Hyderabad, 500046, India	Department of Animal Sciences, School of Basic and Applied Sciences, Central University of Punjab, Bathinda, 151001, India	Department of Animal Biology, School of Life Sciences, University of Hyderabad, Hyderabad, 500046, India
Study Person Roles
Study Person Roles Term Accession Number
Study Person Roles Term Source REF
Comment[Study Person ORCID]	""	""	""	0000-0001-5263-7511
Comment[Funder]
Comment[FundRef ID]
Comment[Funder Term Source REF]
Comment[Grant Identifier]
